# Supplementary material for: The Application of GHRH Antagonist as a Treatment for Resistant APL
Source: Cancers (Basel). 2023 Jun 8;15(12):3104. doi: 10.3390/cancers15123104 (PMC10296252; doi:10.3390/cancers15123104)
Supplement: Supplementary file 1 [file cancers-15-03104-s001.zip]

Archive with 1 entries (1 files):
- cancers-2306410-File S1.pptx
